# Supplementary material for: Estimation methods for the variance of Birnbaum-Saunders distribution containing zero values with application to wind speed data in Thailand
Source: PeerJ. 2024 Oct 16;12:e18272. doi: 10.7717/peerj.18272 (PMC11490230; doi:10.7717/peerj.18272)
Supplement: Supplemental Information 1 [file peerj-12-18272-s001.r]

####################################################################
### R code CIs for the single variance of delta-BS Distributions ###
####################################################################

#clear in R
rm(list = ls()) 

library(stats)
library(MASS)
library(HDInterval)
library(TeachingDemos)
library(LearnBayes)
library(tictoc)
library(writexl)
library(dlm)
library(LaplacesDemon)
library(gsubfn)
library(bsgof)
tic()

set.seed(95)

# Single

# begin process
starttime <- proc.time()

# x = data
# M = number of simulation runs
# m = number of GCI method
# n0 = size of zero in population
# n1 = size of non-zero in poplation
# alpha = shape parameter
# beta = scale parameter
# a1 = a2 = b1 = b2 = hyperparameter
# r = parameter of the generalized ratio-of-uniforms method
# tau = mean of delta-BS dist
# alpha_sig = level of significance

# L.GCI = lower CI based on GCI method
# U.GCI = upper CI based on GCI method

# AV.length.GCI = average length of CI based on GCI method

# CP.GCI = coverage probability of CI based on GCI method

M <- 2000  

m <- 5000

a1 <- b1 <- a2 <- b2 <- 10^(-4) # hyperparameters
r <- 2 # the parameter of the generalized ratio-of-uniforms method
M_Bay <- 1000 # the number of generated samples

n=15 #20,30,50,70,100

for (delta in c(0.1,0.3)) #0.1,0.3,0.5
{
  
  for (beta in c(1,2)) #beta <- 1,2
  {
    for(alpha in c(0.25,0.5,0.75,1)) #alpha <- 0.25,0.5,0.75,1
    {
      
      alpha_sig <-0.05
      deltaprime <- 1-delta
      
      #estimator Variance
      tau<-(1-delta)*(beta^2)*((alpha^2)*(1+(5*(alpha^2))/4) + (delta)*(1+(alpha^2)/2)^(2))
      
      #----------GCI----------#
      
      delta_GPQ <- c()
      Z.VST <- c()
      L.GCI1 <- c()
      U.GCI1 <- c()
      AV.GCI1 <- c()
      CP.GCI1 <- c()
      L.GCI2 <- c()
      U.GCI2 <- c()
      AV.GCI2 <- c()
      CP.GCI2 <- c()
      L.GCI3 <- c()
      U.GCI3 <- c()
      AV.GCI3 <- c()
      CP.GCI3 <- c()
      AverLengthGCI1 <- c()
      CoveragePGCI1 <- c()
      AverLengthGCI2 <- c()
      CoveragePGCI2 <- c()
      AverLengthGCI3 <- c()
      CoveragePGCI3 <- c()
      AVVar <- c()
      CPVar <- c()
      TB1 <- c()
      V <- c()
      Talpha <- c()
      GCIVar <- c()
      I <- c()
      J  <- c()
      K <- c()
      L <- c()
      S1 <- c()
      S2 <- c()
      GCI <- c()
      GCIVar1 <- c()
      GCIVar2 <- c()
      GCIVar3 <- c()
      
      #----------- FGCI ----------#
      
      L.FGCI1 <- c()
      U.FGCI1 <- c()
      AV.FGCI1 <- c()
      CP.FGCI1 <- c()
      L.FGCI2 <- c()
      U.FGCI2 <- c()
      AV.FGCI2 <- c()
      CP.FGCI2 <- c()
      L.FGCI3 <- c()
      U.FGCI3 <- c()
      AV.FGCI3 <- c()
      CP.FGCI3 <- c()
      Ax <- c()
      Bx <- c()
      Axhat <- c()
      delta_FGPQ <- c()
      beta0 <- c()
      beta1 <- c()
      FGCIVar <- c()
      FGCIVar1 <- c()
      FGCIVar2 <- c()
      FGCIVar3 <- c()
      
      #------------BCI-----------#
      
      Betad=c()
      Alad=c()
      Betastar=c()
      alphastar=c()
      delta_BCI=c()
      L.BCI1=c()
      U.BCI1=c()
      AV.BCI1=c()
      CP.BCI1=c()
      L.BCI2=c()
      U.BCI2=c()
      AV.BCI2=c()
      CP.BCI2=c()
      L.BCI3=c()
      U.BCI3=c()
      AV.BCI3=c()
      CP.BCI3=c()
      alphahat1=c()
      Betahat1=c()
      
      #-------------NA--------------#
      L.NA=c()
      U.NA=c()
      AV.NA=c()
      CP.NA=c()
      AverLengthNAVar=c() 
      CoveragePNAVar=c()
      
      
      mme=c()
      mme_alpha=c()
      mme_bata=c()
      mme_delta=c()
      tau_NA=c()
      se_NA=c()
      
      options(digits = 4)      
      
      ########################################
      ###         Start Iteration          ###
      ########################################
      
      
      ###           GCI Method             ###
      
      
      GCIFunc<-function(n1, I, J, K, L, S1, S2,delta_1,delta_2,delta_3)
      {Num=5000
      j=0
      while (j<Num)   {
        
        #Generate t distribution
        T=rt(1,df= n1-1)
        
        #calculate a, b and cc for sloving B1 and B2
        a=(((n1-1)*(J^2))-((1/n1)*L*(T^2)))
        b=(-2)*(((n1-1)*I*J)-((1-(I*J))*(T^2)))
        cc=((n1-1)*(I^2))-((1/n1)*K*(T^2))
        
        #since ((b^2)-(4*a*cc))>0 then we have to check before sloving for B1 and B2 
        if (((b^2)-(4*a*cc)) > 0) {
          B1=((-b)+(sqrt((b^2)-(4*a*cc))))/(2*a)
          B2=((-b)-(sqrt((b^2)-(4*a*cc))))/(2*a) } else {
            B1=0
            B2=0}
        
        #find TB ; TB is GPQ for Beta
        if (T<=0) {
          TB=max(B1,B2) } else {
            TB=min(B1,B2) }
        
        #since Beta>0 we have to check TB>0 or not ? if not we have to generate t distribution again. 
        if (TB>0)  {
          j=j+1
          TB1[j]=TB 
          
          #Generate Chi-squared distribution
          V[j]=rchisq(1,df=n1)
          
          #calculate GPQ for alpha
          Talpha[j]=((((S2*(TB1[j]^2))-(2*n1*TB1[j])+S1)/(TB1[j]*V[j]))^(1/2))
          
          #calculate GPQ for Var
          
          GCIVar1[j] = (1-delta_1)*((TB1[j])^2)*((Talpha[j]^2)*(1+(5*((Talpha[j])^2))/4) + (delta_1)*(1+((Talpha[j])^2)/2)^(2))
          GCIVar2[j] = (1-delta_2)*((TB1[j])^2)*((Talpha[j]^2)*(1+(5*((Talpha[j])^2))/4) + (delta_2)*(1+((Talpha[j])^2)/2)^(2))
          GCIVar3[j] = (1-delta_3)*((TB1[j])^2)*((Talpha[j]^2)*(1+(5*((Talpha[j])^2))/4) + (delta_3)*(1+((Talpha[j])^2)/2)^(2))
          
        } else { j=j }
      }
      #return GCI for Var
      return(data.frame(GCIVar1,GCIVar2,GCIVar3))
      }
      
      ###          FGCI Method             ###
      
      FuncFGCI <- function(s,delta_1,delta_2,delta_3) {
        
        #nFGCI=length(s)
        
        #for calculate Jacobian
        aa1= t(combn(s, 2))
        bb1=aa1[,1]
        cc1=aa1[,2]
        
        #Initial value for alpha and beta
        AlphaIN=(2*(((mean(s)*(sum(s^(-1))/n_nonzero))^(1/2))-1))^(1/2)
        BetaIN=(mean(s)*((sum(s^(-1))/n_nonzero)^(-1)))^(1/2)
        
        #function for generating alpha
        FuncAlpha <- function(aFGCI,BeFGCI) {
          
          ((n_nonzero-1)/2)*log(aFGCI)-(((1/(2))*sum((s/BeFGCI)+(BeFGCI/s)-2))*aFGCI)
        }
        
        #function for generating beta 
        betaLog <- function(bFGCI,ALp)
        {
          qq1=(abs(bb1-cc1))/((1+(bFGCI/bb1))*(1+(bFGCI/cc1)))
          -((n_nonzero) * log(bFGCI)) + sum(log((bFGCI/s)^(1/2) + (bFGCI/s)^(3/2))) - (((1/(2*ALp^2))*sum((s/bFGCI)+(bFGCI/s)))) + log(sum(qq1))
        }
        
        #Generate alpha and beta by "arms"
        Bx[1]=arms(BetaIN, betaLog , function(bFGCI, ALp) (bFGCI>1e-4)*(bFGCI<1000), 1, ALp=AlphaIN)
        Ax[1]=arms(AlphaIN, FuncAlpha , function(aFGCI,BeFGCI) (aFGCI>1e-4)*(aFGCI<1000), 1, BeFGCI=Bx[1])
        Axhat[1]=sqrt(1/Ax[1])
        
        for (j in 2:3000) {
          Bx[j]=arms(Bx[j-1], betaLog , function(bFGCI, ALp) (bFGCI>1e-4)*(bFGCI<1000), 1, ALp=Axhat[j-1])
          
          Ax[j]=arms(Ax[j-1], FuncAlpha , function(aFGCI,BeFGCI) (aFGCI>1e-4)*(aFGCI<1000), 1, BeFGCI=Bx[j])
          
          Axhat[j]=sqrt(1/Ax[j])
        }
        
        #obtained alpha by alpha=sqrt(1/Ax)
        AxR=sqrt(1/Ax)
        
        #burn-in 1000 sample
        BetahatF=Bx[-1:-1000]
        AlphahatF=AxR[-1:-1000]
        
        #Thin sample L=2
        BBetaF=Thin(BetahatF, 2)
        AAlplaF=Thin(AlphahatF, 2)
        
        #calculate Var
        
        Var.hatFGCI1=(1-delta_1)*((BBetaF)^2)*((AAlplaF^2)*(1+(5*((AAlplaF)^2))/4) + (delta_1)*(1+((AAlplaF)^2)/2)^(2))
        Var.hatFGCI2=(1-delta_2)*((BBetaF)^2)*((AAlplaF^2)*(1+(5*((AAlplaF)^2))/4) + (delta_2)*(1+((AAlplaF)^2)/2)^(2))
        Var.hatFGCI3=(1-delta_3)*((BBetaF)^2)*((AAlplaF^2)*(1+(5*((AAlplaF)^2))/4) + (delta_3)*(1+((AAlplaF)^2)/2)^(2))
        
        #return Var
        
        return(data.frame(Var.hatFGCI1,Var.hatFGCI2,Var.hatFGCI3))
        
      }
      
      ###           BCI Method             ###
      
      #Declaring the Log-Likelihood Function for BCI
      
      Bir.lik1<-function(pars,w){
        alpha<-pars[1]
        bata<-pars[2]
        nb<-length(w)
        logl<- ((-nb)*log(alpha))- (nb*log(bata))+sum(log(((bata/w)^(1/2)) + ((bata/w)^(3/2))))-((1/(2*(alpha^2)))*sum((w/bata) + (bata/w)-2))
        return(-logl)
      }
      
      #Declaring the gradient function for BCI
      nll_grad<-function(p,w) {
        alpha<-p[1]
        bata<-p[2]
        logal<- (-1/alpha)-(-(((w/bata)+(bata/w)-2)/ (alpha^3)))
        logbe<-  (-(1/bata))+ ((w+(3*bata))/ ((2*w*bata)+(2*bata^2))) -  (((1/w)-(w/(bata^2)))/ (2*(alpha^2)))
        return(c(-sum(logal),-sum(logbe)))
      }
      
      BCIFUNC<-function(alphahatBCI,batahatBCI,n1,AAlph,BBata){
        
        for (m in 1:500) {
          #Generate bootstrap sample from BS distribution with parameter alpha_hat and beta_hat
          x11<-rnorm(n1, mean = 0 , sd = alphahatBCI/2)
          y11<-batahatBCI*(1+(2*(x11^2))+((2*x11)*sqrt(1+(x11^2))))
          
          #Comput bootstrap MLE estimator by using BFGS		
          aa=optim(c(AAlph,BBata),Bir.lik1, gr = nll_grad,
                   method = "BFGS", w=y11)
          #bootstrap MLE estimator of alpha
          alphahat1[m]=aa[[1]][1]
          #bootstrap MLE estimator of beta
          Betahat1[m]=aa[[1]][2]
        }
        
        #calculate the bootstrap bias estimate for alpha
        bias=mean(alphahat1)-alphahatBCI
        #calculate the bootstrap bias estimate for beta
        biasBeta1=mean(Betahat1)-batahatBCI
        
        #calculate the CBC parametric bootstrap estimator of alpha 
        alphastarwith0=alphahat1-(2*bias)
        #calculate the CBC parametric bootstrap estimator of beta
        Betastar1=Betahat1-(2*biasBeta1)
        
        #return the CBC parametric bootstrap estimator of alpha and beta
        return(c(alphastarwith0,Betastar1))
        
      }
      
      NAfunc=function(x2){
        mme=bs.mme(x2)
        mme_alpha=mme$alpha
        mme_bata=mme$beta
        mme_delta=n_zero/n
        z.alpha=qnorm(1-alpha_sig/2)
        
        tau_NA=(1-mme_delta)*(mme_bata^2)*((mme_alpha^2)*(1+(5/4)*(mme_alpha^2))+(mme_delta)*(1+(1/2)*(mme_alpha^2))^2)
        
        se_NA=sqrt((mme_bata^2*(mme_delta - 1)*(2*mme_alpha*((5*mme_alpha^2)/4 + 1) + (5*mme_alpha^3)/2 + 2*mme_alpha*mme_delta*(mme_alpha^2/2 + 1)))^(2) *((0.5*mme_alpha^2)/n1)
                   +(2*mme_bata*(mme_alpha^2*((5*mme_alpha^2)/4 + 1) + mme_delta*(mme_alpha^2/2 + 1)^2)*(mme_delta - 1))^(2)*((mme_alpha*mme_bata)^(2)*(1+0.75*mme_alpha^2)/(n1*(1+0.5*mme_alpha^2)^2))
                   +(mme_bata^2*(mme_alpha^2*((5*mme_alpha^2)/4 + 1) + mme_delta*(mme_alpha^2/2 + 1)^2) - mme_bata^2*(mme_alpha^2/2 + 1)^2*(mme_delta - 1))^(2)*(mme_delta*(1-mme_delta)/n))
        
        L.NA=tau_NA-z.alpha*se_NA
        U.NA=tau_NA+z.alpha*se_NA
        return(data.frame(L.NA,U.NA))
      }
      
      
      for (i in 1:M)
      { #begin loop i
        
        ######################################
        ###        Generate x              ###
        ######################################
        
        x_0 <- rbinom(n, size=1 , prob=delta) #Choose n_zero from bi(n,deltta)
        x0 <- x_0[which(x_0!=0)] 
        n_zero <- length(x0) 
        n_nonzero <- n-n_zero
        
        x1 <- rnorm(n_nonzero, mean = 0 , sd = alpha/2)
        x2 <- beta*(1+(2*(x1^2))+((2*x1)*sqrt(1+x1^2)))
        x <- c(x0-1,x2)
        
        n0 <- n_zero
        n1 <- n_nonzero
        nonzero_value <- x[which(x!=0)]
        delta_hat <- n_zero/n
        
        #delta 1
        #base on VST
        Z.VST = 2*(sqrt(n))*(asin(sqrt(delta_hat))-asin(sqrt(delta)))
        #Calcalate GPQ for delta
        delta_1= (sin(asin(sqrt(delta_hat))-(Z.VST/(2*sqrt(n)))))^2
        
        #delta 2
        #from Wilson
        zw =rnorm(M,0,1)
        q1 = (n0+(zw^2)/2)/(n+zw^2)
        q2 = (zw)/(n+(zw^2))
        q3 = (n0*(1-n0/n)+(zw^2)/4)^(1/2)
        delta_2 = q1-q2*q3 
        
        #dalta 3
        #from Hannig
        delta_3 = 0.5*(rbeta(M,n0,n1+1))+0.5*(rbeta(M,n0+1,n1)) #rbeta(1,n0,n1+1)
        
        
        #---------------GCI-----------------#
        
        #Calculate I J K L S1 S2 for GCI method
        I=sum((sqrt(nonzero_value)/n_nonzero))
        J=(sum((1/sqrt(nonzero_value))))/n_nonzero
        K=sum((sqrt(nonzero_value)-I)^2)
        L=sum(((1/sqrt(nonzero_value))-J)^2)
        S1=sum(nonzero_value)
        S2=sum(1/nonzero_value)
        
        #Call GCIFunc 
        GCIVar<-GCIFunc(n_nonzero, I, J, K, L, S1, S2,delta_1,delta_2,delta_3)
        GCIVar_1<-GCIVar[,1]
        GCIVar_2<-GCIVar[,2]
        GCIVar_3<-GCIVar[,3]
        
        #---------------End GCI--------------#
        
        #---------------FGCI-----------------#
        #Call FuncFGCI 
        FGCIVar<-FuncFGCI(nonzero_value,delta_1,delta_2,delta_3)
        
        #calculate the Var 
        FGCIVar_1<-FGCIVar[,1]
        FGCIVar_2<-FGCIVar[,2]
        FGCIVar_3<-FGCIVar[,3]
        
        #---------------End FGCI-------------#
        
        #-----------------BCI----------------#
        #Comput the MME estimator of alpha and beta for initial values 
        AAlpha=(2*(((mean(x2)*(sum(x2^(-1))/n1))^(1/2))-1))^(1/2)
        BBataa=(mean(x2)*((sum((x2)^(-1))/n1)^(-1)))^(1/2)
        
        #using the Broyden–Fletcher–Goldfarb–Shanno (BFGS) quasi-Newton nonlinear optimization
        AA=optim(c(AAlpha,BBataa),Bir.lik1,gr = nll_grad,
                 method = "BFGS", w=x2)
        
        #MLE of alpha and beta from the original sample 
        alphahat=AA[[1]][1]
        batahat=AA[[1]][2]
        
        #Call BCIFUNC 
        BCIG1<-BCIFUNC(alphahat,batahat,n1,AAlpha,BBataa)
        
        #bootstrap CBC parameter for alpha and beta
        alphastar11<-BCIG1[1:500]
        Betastar<-BCIG1[501:1000]
        
        #For Mean
        #Since Mean is a function of alpha and beta
        # since alpha, beta>0 then we have to check the CBC parametric bootstrap estimator of alpha,beta >0 	if alpha or beta<0 then set alpha=0 and beta=0
        
        for (v in 1:500) {
          
          if ( (Betastar[v]<=0) | (alphastar11[v]<=0) ) { 
            Betad[v]=0
            Alad[v]=0 }  else {
              Betad[v]=Betastar[v]
              Alad[v]=alphastar11[v]
            }
        }
        
        # delete alpha=0 and beta=0 , we only consider alpha>0 and beta >0
        AApha <- Alad[!Alad %in% 0]
        BBeta <- Betad[!Betad %in% 0]
        
        #Compute Mean
        BCIVar_1 = (1-delta_1)*(BBeta^2)*((AApha^2)*(1+(5*(AApha^2))/4) + (delta_1)*(1+(AAlpha^2)/2)^(2))
        BCIVar_2 = (1-delta_2)*(BBeta^2)*((AApha^2)*(1+(5*(AApha^2))/4) + (delta_2)*(1+(AAlpha^2)/2)^(2))
        BCIVar_3 = (1-delta_3)*(BBeta^2)*((AApha^2)*(1+(5*(AApha^2))/4) + (delta_3)*(1+(AAlpha^2)/2)^(2))
        
        
        #----------------End BCI---------------#
        
        #----------------Begin NA---------------#
        #MME of alpha and beta from the original sample 
        #Call NAFunc 
        NAVar<-NAfunc(x2)
        L.NA[i]=NAVar[,1]
        U.NA[i]=NAVar[,2]
        
        #----------------END NA---------------#
        
        #calculate lower, upper bound and length for GCI1
        L.GCI1[i]=quantile(GCIVar_1,prob = 0.025)
        U.GCI1[i]=quantile(GCIVar_1,prob = 0.975)
        AV.GCI1[i]=U.GCI1[i]-L.GCI1[i]
        
        #calculate lower, upper bound and length for GCI2
        L.GCI2[i]=quantile(GCIVar_2,prob = 0.025)
        U.GCI2[i]=quantile(GCIVar_2,prob = 0.975)
        AV.GCI2[i]=U.GCI2[i]-L.GCI2[i]
        
        #calculate lower, upper bound and length for GCI3
        L.GCI3[i]=quantile(GCIVar_3,prob = 0.025)
        U.GCI3[i]=quantile(GCIVar_3,prob = 0.975)
        AV.GCI3[i]=U.GCI3[i]-L.GCI3[i]
        
        #calculate lower, upper bound and length for FGCI1
        L.FGCI1[i]=quantile(FGCIVar_1,prob = 0.025)
        U.FGCI1[i]=quantile(FGCIVar_1,prob = 0.975)
        AV.FGCI1[i]=U.FGCI1[i]-L.FGCI1[i]
        
        #calculate lower, upper bound and length for FGCI2
        L.FGCI2[i]=quantile(FGCIVar_2,prob = 0.025)
        U.FGCI2[i]=quantile(FGCIVar_2,prob = 0.975)
        AV.FGCI2[i]=U.FGCI2[i]-L.FGCI2[i]
        
        #calculate lower, upper bound and length for FGCI3
        L.FGCI3[i]=quantile(FGCIVar_3,prob = 0.025)
        U.FGCI3[i]=quantile(FGCIVar_3,prob = 0.975)
        AV.FGCI3[i]=U.FGCI3[i]-L.FGCI3[i]
        
        #calculate lower, upper bound and length for BCI1
        L.BCI1[i]=quantile(BCIVar_1,prob = 0.025)
        U.BCI1[i]=quantile(BCIVar_1,prob = 0.975)
        AV.BCI1[i]=U.BCI1[i]-L.BCI1[i]
        
        #calculate lower, upper bound and length for BCI2
        L.BCI2[i]=quantile(BCIVar_2,prob = 0.025)
        U.BCI2[i]=quantile(BCIVar_2,prob = 0.975)
        AV.BCI2[i]=U.BCI2[i]-L.BCI2[i]
        
        #calculate lower, upper bound and length for BCI3
        L.BCI3[i]=quantile(BCIVar_3,prob = 0.025)
        U.BCI3[i]=quantile(BCIVar_3,prob = 0.975)
        AV.BCI3[i]=U.BCI3[i]-L.BCI3[i]
        
        #calculate lower, upper bound and length for NA
        AV.NA[i]=U.NA[i]-L.NA[i]
      
        #for coverage probability 
        
        if ( L.GCI1[i]<=tau && tau<=U.GCI1[i] ) { #for GCI1
          CP.GCI1[i]=1 }  else {CP.GCI1[i]=0}
        
        if ( L.GCI2[i]<=tau && tau<=U.GCI2[i] ) { #for GCI2
          CP.GCI2[i]=1 }  else {CP.GCI2[i]=0}
        
        if ( L.GCI3[i]<=tau && tau<=U.GCI3[i] ) { #for GCI3
          CP.GCI3[i]=1 }  else {CP.GCI3[i]=0}
        
        if ( L.FGCI1[i]<=tau && tau<=U.FGCI1[i] ) { #for FGCI1
          CP.FGCI1[i]=1 }  else {CP.FGCI1[i]=0}
        
        if ( L.FGCI2[i]<=tau && tau<=U.FGCI2[i] ) { #for FGCI2
          CP.FGCI2[i]=1 }  else {CP.FGCI2[i]=0}
        
        if ( L.FGCI3[i]<=tau && tau<=U.FGCI3[i] ) { #for FGCI3
          CP.FGCI3[i]=1 }  else {CP.FGCI3[i]=0}
        
        if ( L.BCI1[i]<=tau && tau<=U.BCI1[i] ) { #for BCI1
          CP.BCI1[i]=1 }  else {CP.BCI1[i]=0}
        
        if ( L.BCI2[i]<=tau && tau<=U.BCI2[i] ) { #for BCI2
          CP.BCI2[i]=1 }  else {CP.BCI2[i]=0}
        
        if ( L.BCI3[i]<=tau && tau<=U.BCI3[i] ) { #for BCI3
          CP.BCI3[i]=1 }  else {CP.BCI3[i]=0}
        
        if ( L.NA[i]<=tau && tau<=U.NA[i] ) { #for NA
          CP.NA[i]=1 }  else {CP.NA[i]=0}
        
      }
      
      AverLengthGCIVar1=mean(AV.GCI1) #calculate the average length for GCI1
      CoveragePGCIVar1=mean(CP.GCI1)
      
      AverLengthGCIVar2=mean(AV.GCI2) #calculate the average length for GCI2
      CoveragePGCIVar2=mean(CP.GCI2)
      
      AverLengthGCIVar3=mean(AV.GCI3) #calculate the average length for GCI3
      CoveragePGCIVar3=mean(CP.GCI3) 
      
      AverLengthFGCIVar1=mean(AV.FGCI1) #calculate the average length for FGCI1
      CoveragePFGCIVar1=mean(CP.FGCI1)
      
      AverLengthFGCIVar2=mean(AV.FGCI2) #calculate the average length for FGCI2
      CoveragePFGCIVar2=mean(CP.FGCI2)
      
      AverLengthFGCIVar3=mean(AV.FGCI3) #calculate the average length for FGCI3
      CoveragePFGCIVar3=mean(CP.FGCI3) 
      
      AverLengthBCIVar1=mean(AV.BCI1) #calculate the average length for BCI1
      CoveragePBCIVar1=mean(CP.BCI1) 
      
      AverLengthBCIVar2=mean(AV.BCI2) #calculate the average length for BCI2
      CoveragePBCIVar2=mean(CP.BCI2) 
      
      AverLengthBCIVar3=mean(AV.BCI3) #calculate the average length for BCI3
      CoveragePBCIVar3=mean(CP.BCI3) 
      
      AverLengthNAVar=mean(AV.NA) #calculate the average length for NA
      CoveragePNAVar=mean(CP.NA) 
      
      AV_GCI=c(AverLengthGCIVar1,AverLengthGCIVar2,AverLengthGCIVar3)
      CP_GCI=c(CoveragePGCIVar1,CoveragePGCIVar2,CoveragePGCIVar3)
      
      AV_FGCI=c(AverLengthFGCIVar1,AverLengthFGCIVar2,AverLengthFGCIVar3)
      CP_FGCI=c(CoveragePFGCIVar1,CoveragePFGCIVar2,CoveragePFGCIVar3)
      
      AV_BCI=c(AverLengthBCIVar1,AverLengthBCIVar2,AverLengthBCIVar3)
      CP_BCI=c(CoveragePBCIVar1,CoveragePBCIVar2,CoveragePBCIVar3)
      
      tau
      
      alpbe=c(beta,alpha)
      
      print(n)
      print(delta)
      print(alpbe)
      print("GCI")
      print(CP_GCI)
      print(AV_GCI)
      print("FGCI")
      print(CP_FGCI)
      print(AV_FGCI)
      print("BCI")
      print(CP_BCI)
      print(AV_BCI)
      print("NA")
      print(CoveragePNAVar)
      print(AverLengthNAVar)
      print("-----------------------------------------------")
      
    }
  }
}


toc()
