# Supplementary material for: Estimation methods for the variance of Birnbaum-Saunders distribution containing zero values with application to wind speed data in Thailand
Source: PeerJ. 2024 Oct 16;12:e18272. doi: 10.7717/peerj.18272 (PMC11490230; doi:10.7717/peerj.18272)
Supplement: Supplemental Information 2 — First column: Date, Second Column: Wind Speed [file peerj-12-18272-s002.csv]

The daily average wind speed data (Knots) from October to December 2023
in Prachin Buri province, Thailand.
Date	Wind Speed
1/10/2023	1
2/10/2023	0
3/10/2023	0
4/10/2023	0.75
5/10/2023	1.25
6/10/2023	0
7/10/2023	0
8/10/2023	1
9/10/2023	0.75
10/10/2023	0
11/10/2023	1.13
12/10/2023	1.25
13/10/2023	0
14/10/2023	0
15/10/2023	0.5
16/10/2023	1.88
17/10/2023	0.88
18/10/2023	0.5
19/10/2023	0.63
20/10/2023	0.88
21/10/2023	0.63
22/10/2023	1.38
23/10/2023	0.5
24/10/2023	1.13
25/10/2023	0.63
26/10/2023	1.13
27/10/2023	1
28/10/2023	0
29/10/2023	1
30/10/2023	0.75
31/10/2023	1.38
1/11/2023	1.75
2/11/2023	1.5
3/11/2023	0
4/11/2023	0
5/11/2023	0.88
6/11/2023	0
7/11/2023	0.5
8/11/2023	0.63
9/11/2023	0.5
10/11/2023	1
11/11/2023	1.25
12/11/2023	1.13
13/11/2023	0.88
14/11/2023	1.5
15/11/2023	2
16/11/2023	1.25
17/11/2023	3.38
18/11/2023	3.38
19/11/2023	2.88
20/11/2023	1.25
21/11/2023	0.63
22/11/2023	0.75
23/11/2023	0
24/11/2023	1
25/11/2023	2
26/11/2023	1.38
27/11/2023	2.13
28/11/2023	2
29/11/2023	1
30/11/2023	0
1/12/2023	1.75
2/12/2023	1.25
3/12/2023	1.5
4/12/2023	1.5
5/12/2023	0.88
6/12/2023	1
7/12/2023	2.25
8/12/2023	0.75
9/12/2023	0
10/12/2023	0.5
11/12/2023	0
12/12/2023	0.88
13/12/2023	1.13
14/12/2023	0.88
15/12/2023	0.5
16/12/2023	0
17/12/2023	1.75
18/12/2023	1.63
19/12/2023	0.63
20/12/2023	1.13
21/12/2023	3.13
22/12/2023	4.5
23/12/2023	3.38
24/12/2023	1.63
25/12/2023	2.38
26/12/2023	1.38
27/12/2023	0.88
28/12/2023	1.25
29/12/2023	0.63
30/12/2023	0
31/12/2023	0
Source: Thai Meteorological Department Automatic Weather System, https://www.tmd.go.th/service/tmdData
