# Supplementary material for: Estimation methods for the variance of Birnbaum-Saunders distribution containing zero values with application to wind speed data in Thailand
Source: PeerJ. 2024 Oct 16;12:e18272. doi: 10.7717/peerj.18272 (PMC11490230; doi:10.7717/peerj.18272)
Supplement: Supplemental Information 3 — First column: Date, Second Column: Wind Speed [file peerj-12-18272-s003.csv]

The daily average wind speed data (Knots) from October to December 2023
in Rayong province, Thailand.
Date	Wind Speed
1/10/2023	1.63
2/10/2023	1.13
3/10/2023	1.63
4/10/2023	0.00
5/10/2023	1.63
6/10/2023	7.00
7/10/2023	4.63
8/10/2023	3.13
9/10/2023	1.25
10/10/2023	0.00
11/10/2023	1.00
12/10/2023	0.88
13/10/2023	0.63
14/10/2023	0.75
15/10/2023	1.88
16/10/2023	1.50
17/10/2023	0.63
18/10/2023	1.38
19/10/2023	1.00
20/10/2023	1.88
21/10/2023	1.50
22/10/2023	1.63
23/10/2023	1.25
24/10/2023	1.38
25/10/2023	0.88
26/10/2023	1.00
27/10/2023	2.13
28/10/2023	1.50
29/10/2023	0.50
30/10/2023	1.50
31/10/2023	1.25
1/11/2023	1.88
2/11/2023	2.13
3/11/2023	1.75
4/11/2023	1.13
5/11/2023	2.00
6/11/2023	1.25
7/11/2023	1.50
8/11/2023	0.38
9/11/2023	1.00
10/11/2023	1.25
11/11/2023	0.63
12/11/2023	0.25
13/11/2023	1.88
14/11/2023	2.13
15/11/2023	1.50
16/11/2023	2.25
17/11/2023	4.38
18/11/2023	3.00
19/11/2023	2.50
20/11/2023	1.88
21/11/2023	2.75
22/11/2023	2.00
23/11/2023	1.88
24/11/2023	2.75
25/11/2023	2.50
26/11/2023	1.25
27/11/2023	3.00
28/11/2023	2.13
29/11/2023	2.00
30/11/2023	1.25
1/12/2023	2.25
2/12/2023	1.50
3/12/2023	3.13
4/12/2023	2.00
5/12/2023	1.38
6/12/2023	1.38
7/12/2023	3.00
8/12/2023	1.50
9/12/2023	1.88
10/12/2023	1.38
11/12/2023	1.63
12/12/2023	1.50
13/12/2023	1.88
14/12/2023	1.88
15/12/2023	1.13
16/12/2023	1.75
17/12/2023	1.75
18/12/2023	1.38
19/12/2023	2.75
20/12/2023	0.88
21/12/2023	2.38
22/12/2023	5.25
23/12/2023	3.88
24/12/2023	5.63
25/12/2023	3.50
26/12/2023	2.13
27/12/2023	2.63
28/12/2023	1.13
29/12/2023	2.25
30/12/2023	1.38
31/12/2023	1.75
Source: Thai Meteorological Department Automatic Weather System, https://www.tmd.go.th/service/tmdData
